# Supplementary material for: Reinvestigating the Preferential Enrichment of DL-Arginine Fumarate: New Thoughts on the Mechanism of This Far from Equilibrium Crystallization Phenomenon
Source: Molecules. 2022 Dec 7;27(24):8652. doi: 10.3390/molecules27248652 (PMC9781920; doi:10.3390/molecules27248652)
Supplement: Supplementary file 1 [file molecules-27-08652-s001.zip]

Archive with 1 entries (1 files):
- molecules-2021921-supplementary materials.pdf
